# Supplementary material for: Translation of TRO40303 from myocardial infarction models to demonstration of safety and tolerance in a randomized Phase I trial
Source: J Transl Med. 2014 Feb 7;12:38. doi: 10.1186/1479-5876-12-38 (PMC3923730; doi:10.1186/1479-5876-12-38)
Supplement: Additional file 1: Table S1 — Main baseline demographic data of healthy male and female subjects (N = 72). This table shows the demographic data (median, min and max values) of the subjects included in the phase I trial by dose and flow rate. [file 1479-5876-12-38-S1.xls]

## Sheet: Feuil1
Demographic criteria	Statistics	Placebo	0.5 mg/kg	0.5 mg/kg	1 mg/kg	1 mg/kg	2 mg/kg	2 mg/kg	3.5 mg/kg	3.5 mg/kg	6 mg/kg	10 mg/kg	13 mg/kg	3.5 mg/kg	6 mg/kg	6 mg/kg	10 mg/kg	All
		(N=18)	0.04 mL/min	0.08 mL/min	0.16 mL/min	0.32 mL/min	0.64 mL/min	1.28 mL/min	2.5 mL/min	5.0 mL/min	7.5 mL/min	10 mL/min	10 mL/min	15 mL/min	23 mL/min	35 mL/min	35 mL/min	(N=72)
			(N=3)	(N=3)	(N=3)	(N=3)	(N=3)	(N=3)	(N=2)	(N=4)	(N=6)	(N=6)	(N=6)	(N=3)	(N=3)	(N=3)	(N=3)
Age (years)	N	18	3	3	3	3	3	3	2	4	6	6	6	3	3	3	3	72
	Median	31.5	39.0	56.0	30.0	41.0	35.0	40.0	41.0	30.5	35.5	50.0	36.0	40.0	66.0	26.0	27.0	39.5
	Min/Max	22/62	32/56	55/57	23/54	25/55	30/67	23/58	27/55	20/50	25/64	36/60	21/66	22/55	60/69	25/30	22/53	20/69
Gender: Woman	N(%)	1(5.6)	0(0.0)	3(100.0)	1(33.3)	1(33.3)	1(33.3)	1(33.3)	1(50.0)	1(25.0)	2(33.3)	3(50.0)	2(33.3)	0(0.0)	3(100.0)	0(0.0)	0(0.0)	20(27.8)
Man	N(%)	17(94.4)	3(100.0)	0(0.0)	2(66.7)	2(66.7)	2(66.7)	2(66.7)	1(50.0)	3(75.0)	4(66.7)	3(50.0)	4(66.7)	3(100.0)	0(0.0)	3(100.0)	3(100.0)	52(72.2)
Height (cm)	N	18	3	3	3	3	3	3	2	4	6	6	6	3	3	3	3	72
	Median	177.50	179.00	159.50	176.00	167.00	170.00	176.00	171.75	176.25	173.50	166.25	175.00	166.00	159.50	174.50	178.00	174.75
	Min/Max	158.5/187.0	178.0/179.0	158.5/167.5	160.0/183.0	163.0/171.0	163.5/177.0	157.0/176.0	170.5/173.0	153.0/179.0	160.0/180.0	152.0/179.5	156.0/188.0	164.0/181.0	155.0/164.0	174.0/177.5	173.5/186.0	152.0/188.0
Weight (kg)	N	18	3	3	3	3	3	3	2	4	6	6	6	3	3	3	3	72
	Median	76.50	83.50	54.00	75.00	56.50	72.50	69.00	58.50	63.00	70.50	67.75	70.50	66.00	63.00	71.00	72.00	71.00
	Min/Max	60.0/92.5	70.5/84.0	49.0/81.0	62.0/85.0	50.0/72.0	59.0/77.0	51.0/73.5	57.0/60.0	54.0/88.0	64.0/79.5	56.0/80.0	55.0/87.0	49.0/68.5	55.0/78.0	69.0/79.0	68.0/98.0	49.0/98.0
BMI (kg/m²)	N	18	3	3	3	3	3	3	2	4	6	6	6	3	3	3	3	72
	Median	24.90	26.10	21.50	24.20	19.30	23.10	22.30	19.80	22.30	24.35	24.75	22.35	20.90	26.20	23.50	22.70	23.80
	Min/Max	21.1/28.1	22.3/26.2	19.3/28.9	24.2/25.4	18.8/25.8	22.1/26.6	20.7/23.7	19.6/20.0	18.7/27.8	21.4/25.7	22.6/27.7	20.1/24.9	18.2/24.0	21.6/29.0	22.7/25.1	22.6/28.3	18.2/29.0
Ethnic origin: Caucasian Black	N(%)	17(94.4)	3(100.0)	3(100.0)	2(66.7)	3(100.0)	3(100.0)	3(100.0)	2(100.0)	4(100.0)	6(100.0)	6(100.0)	6(100.0)	3(100.0)	3(100.0)	3(100.0)	3(100.0)	70(97.2)
	N(%)	1(5.6)	0(0.0)	0(0.0)	1(33.3)	0(0.0)	0(0.0)	0(0.0)	0(0.0)	0(0.0)	0(0.0)	0(0.0)	0(0.0)	0(0.0)	0(0.0)	0(0.0)	0(0.0)	2(2.8)
